# Supplementary material for: Pseudodiaptomus marinus Sato, 1913 in the Black Sea: morphology, genetic analysis, and variability in seasonal and interannual abundance
Source: PeerJ. 2020 Oct 22;8:e10153. doi: 10.7717/peerj.10153 (PMC7585723; doi:10.7717/peerj.10153)
Supplement: Supplemental Information 1 [file peerj-08-10153-s001.txt]

LOCUS       PMB1                     371 bp    DNA     linear   INV 11-OCT-2019
DEFINITION  Pseudodiaptomus marinus mitochondrion.
ACCESSION   PMB1
VERSION
KEYWORDS    .
SOURCE      mitochondrion Pseudodiaptomus marinus
  ORGANISM  Pseudodiaptomus marinus
            Eukaryota; Metazoa; Ecdysozoa; Arthropoda; Crustacea;
            Multicrustacea; Hexanauplia; Copepoda; Calanoida;
            Pseudodiaptomidae; Pseudodiaptomus.
REFERENCE   1  (bases 1 to 371)
  AUTHORS   Gubanova,A., Drapun,I., Garbazey,O., Krivenko,O. and Vodiasova,E.
  TITLE     Pseudodiaptomus marinus Sato, 1913 a new non-indigenous copepod in
            Sevastopol Bay
  JOURNAL   unpublished
REFERENCE   2  (bases 1 to 371)
  AUTHORS   Vodiasova,E. and Gubanova,A.
  TITLE     Direct Submission
  JOURNAL   Submitted (11-OCT-2019) Laboratory of Biodiversity and Functional
            Genomics of the World Ocean, A.O. Kovalevsky Institute of Biology
            of the Southern Seas of RAS, Nahimova 2, Sevastopol, Crimea 299011,
            Russia
COMMENT     Bankit Comment: ALT EMAIL:eavodiasova@gmail.com
            Bankit Comment: TOTAL # OF SEQS:15
            
            ##Assembly-Data-START##
            Sequencing Technology :: Sanger dideoxy sequencing
            ##Assembly-Data-END##
FEATURES             Location/Qualifiers
     source          1..371
                     /organism="Pseudodiaptomus marinus"
                     /organelle="mitochondrion"
                     /mol_type="genomic DNA"
                     /db_xref="taxon:207990"
                     /dev_stage="adult"
                     /country="Russia: The Black Sea"
                     /collection_date="18-Oct-18"
     gene            <1..>371
                     /gene="cytb"
     CDS             <1..>371
                     /gene="cytb"
                     /codon_start=1
                     /transl_table=5
                     /product="cytochrome b"
                     /translation="TNLFSAIPYLGGELVIWMWGGFAVDKPTLTRFFSLHFLLPFVIA
                     ALTMVHLLFLHKTGSGNPLGFNSNFDKIRFHPYFTSKDLFGFLLMFLLLMGLSMFFPW
                     QLGDPENFIPANPLVTPVHIQP"
BASE COUNT       95 a     90 c     61 g    125 t
ORIGIN      
        1 actaacctat tttctgctat cccctacttg gggggagagc tggtaatttg aatgtgggga
       61 ggcttcgcag tagataaacc cacactaacc cgattcttct ctttacactt tttattgccc
      121 tttgttattg ctgcccttac catagtccac cttttatttt tacataaaac aggcaggggt
      181 aatcccttag ggtttaatag aaactttgat aaaattcggt tccaccccta tttcacatca
      241 aaagatttat ttgggttctt attaatattt ctacttctta taggattaag gatattcttc
      301 ccctggcagc taggggatcc agaaaacttt atccctgcta accccctagt aacccctgta
      361 cacatccagc c
//
LOCUS       PMB2                     368 bp    DNA     linear   INV 11-OCT-2019
DEFINITION  Pseudodiaptomus marinus mitochondrion.
ACCESSION   PMB2
VERSION
KEYWORDS    .
SOURCE      mitochondrion Pseudodiaptomus marinus
  ORGANISM  Pseudodiaptomus marinus
            Eukaryota; Metazoa; Ecdysozoa; Arthropoda; Crustacea;
            Multicrustacea; Hexanauplia; Copepoda; Calanoida;
            Pseudodiaptomidae; Pseudodiaptomus.
REFERENCE   1  (bases 1 to 368)
  AUTHORS   Gubanova,A., Drapun,I., Garbazey,O., Krivenko,O. and Vodiasova,E.
  TITLE     Pseudodiaptomus marinus Sato, 1913 a new non-indigenous copepod in
            Sevastopol Bay
  JOURNAL   unpublished
REFERENCE   2  (bases 1 to 368)
  AUTHORS   Vodiasova,E. and Gubanova,A.
  TITLE     Direct Submission
  JOURNAL   Submitted (11-OCT-2019) Laboratory of Biodiversity and Functional
            Genomics of the World Ocean, A.O. Kovalevsky Institute of Biology
            of the Southern Seas of RAS, Nahimova 2, Sevastopol, Crimea 299011,
            Russia
COMMENT     Bankit Comment: ALT EMAIL:eavodiasova@gmail.com
            Bankit Comment: TOTAL # OF SEQS:15
            
            ##Assembly-Data-START##
            Sequencing Technology :: Sanger dideoxy sequencing
            ##Assembly-Data-END##
FEATURES             Location/Qualifiers
     source          1..368
                     /organism="Pseudodiaptomus marinus"
                     /organelle="mitochondrion"
                     /mol_type="genomic DNA"
                     /db_xref="taxon:207990"
                     /dev_stage="adult"
                     /country="Russia: The Black Sea"
                     /collection_date="18-Oct-18"
     gene            <1..>368
                     /gene="cytb"
     CDS             <1..>368
                     /gene="cytb"
                     /codon_start=1
                     /transl_table=5
                     /product="cytochrome b"
                     /translation="TNLFSAIPYLGGELVIWMWGGFAVDKPTLTRFFSLHFLLPFVIA
                     ALTMVHLLFLHKTGSGNPLGFNSNFDKIRFHPYFTSKDLFGFLLMFLLLMGLSMFFPW
                     QLGDPENFIPANPLVTPVHI"
BASE COUNT       95 a     88 c     60 g    125 t
ORIGIN      
        1 actaacctat tttctgctat cccctacttg gggggagagc tggtaatttg aatgtgggga
       61 ggcttcgcag tagataaacc cacactaacc cgattcttct ctttacactt tttattgccc
      121 tttgttattg ctgcccttac catagtccac cttttatttt tacataaaac aggcaggggt
      181 aatcccttag ggtttaatag aaactttgat aaaattcggt tccaccccta tttcacatca
      241 aaagatttat ttgggttctt attaatattt ctacttctta taggattaag gatattcttc
      301 ccctggcagc taggggatcc agaaaacttt atccctgcta accccctagt aacccctgta
      361 cacatcca
//
LOCUS       PMB3                     368 bp    DNA     linear   INV 11-OCT-2019
DEFINITION  Pseudodiaptomus marinus mitochondrion.
ACCESSION   PMB3
VERSION
KEYWORDS    .
SOURCE      mitochondrion Pseudodiaptomus marinus
  ORGANISM  Pseudodiaptomus marinus
            Eukaryota; Metazoa; Ecdysozoa; Arthropoda; Crustacea;
            Multicrustacea; Hexanauplia; Copepoda; Calanoida;
            Pseudodiaptomidae; Pseudodiaptomus.
REFERENCE   1  (bases 1 to 368)
  AUTHORS   Gubanova,A., Drapun,I., Garbazey,O., Krivenko,O. and Vodiasova,E.
  TITLE     Pseudodiaptomus marinus Sato, 1913 a new non-indigenous copepod in
            Sevastopol Bay
  JOURNAL   unpublished
REFERENCE   2  (bases 1 to 368)
  AUTHORS   Vodiasova,E. and Gubanova,A.
  TITLE     Direct Submission
  JOURNAL   Submitted (11-OCT-2019) Laboratory of Biodiversity and Functional
            Genomics of the World Ocean, A.O. Kovalevsky Institute of Biology
            of the Southern Seas of RAS, Nahimova 2, Sevastopol, Crimea 299011,
            Russia
COMMENT     Bankit Comment: ALT EMAIL:eavodiasova@gmail.com
            Bankit Comment: TOTAL # OF SEQS:15
            
            ##Assembly-Data-START##
            Sequencing Technology :: Sanger dideoxy sequencing
            ##Assembly-Data-END##
FEATURES             Location/Qualifiers
     source          1..368
                     /organism="Pseudodiaptomus marinus"
                     /organelle="mitochondrion"
                     /mol_type="genomic DNA"
                     /db_xref="taxon:207990"
                     /dev_stage="adult"
                     /country="Russia: The Black Sea"
                     /collection_date="18-Oct-18"
     gene            <1..>368
                     /gene="cytb"
     CDS             <1..>368
                     /gene="cytb"
                     /codon_start=1
                     /transl_table=5
                     /product="cytochrome b"
                     /translation="TNLFSAIPYLGGELVIWMWGGFAVDKPTLTRFFSLHFLLPFVIA
                     ALTMVHLLFLHKTGSGNPLGFNSNFDKIRFHPYFTSKDLFGFLLMFLLLMGLSMFFPW
                     QLGDPENFIPANPLVTPVHI"
BASE COUNT       95 a     88 c     60 g    125 t
ORIGIN      
        1 actaacctat tttctgctat cccctacttg gggggagagc tggtaatttg aatgtgggga
       61 ggcttcgcag tagataaacc cacactaacc cgattcttct ctttacactt tttattgccc
      121 tttgttattg ctgcccttac catagtccac cttttatttt tacataaaac aggcaggggt
      181 aatcccttag ggtttaatag aaactttgat aaaattcggt tccaccccta tttcacatca
      241 aaagatttat ttgggttctt attaatattt ctacttctta taggattaag gatattcttc
      301 ccctggcagc taggggatcc agaaaacttt atccctgcta accccctagt aacccctgta
      361 cacatcca
//
LOCUS       PMB5                     344 bp    DNA     linear   INV 11-OCT-2019
DEFINITION  Pseudodiaptomus marinus mitochondrion.
ACCESSION   PMB5
VERSION
KEYWORDS    .
SOURCE      mitochondrion Pseudodiaptomus marinus
  ORGANISM  Pseudodiaptomus marinus
            Eukaryota; Metazoa; Ecdysozoa; Arthropoda; Crustacea;
            Multicrustacea; Hexanauplia; Copepoda; Calanoida;
            Pseudodiaptomidae; Pseudodiaptomus.
REFERENCE   1  (bases 1 to 344)
  AUTHORS   Gubanova,A., Drapun,I., Garbazey,O., Krivenko,O. and Vodiasova,E.
  TITLE     Pseudodiaptomus marinus Sato, 1913 a new non-indigenous copepod in
            Sevastopol Bay
  JOURNAL   unpublished
REFERENCE   2  (bases 1 to 344)
  AUTHORS   Vodiasova,E. and Gubanova,A.
  TITLE     Direct Submission
  JOURNAL   Submitted (11-OCT-2019) Laboratory of Biodiversity and Functional
            Genomics of the World Ocean, A.O. Kovalevsky Institute of Biology
            of the Southern Seas of RAS, Nahimova 2, Sevastopol, Crimea 299011,
            Russia
COMMENT     Bankit Comment: ALT EMAIL:eavodiasova@gmail.com
            Bankit Comment: TOTAL # OF SEQS:15
            
            ##Assembly-Data-START##
            Sequencing Technology :: Sanger dideoxy sequencing
            ##Assembly-Data-END##
FEATURES             Location/Qualifiers
     source          1..344
                     /organism="Pseudodiaptomus marinus"
                     /organelle="mitochondrion"
                     /mol_type="genomic DNA"
                     /db_xref="taxon:207990"
                     /dev_stage="adult"
                     /country="Russia: The Black Sea"
                     /collection_date="18-Oct-18"
     gene            <1..>344
                     /gene="cytb"
     CDS             <1..>344
                     /gene="cytb"
                     /codon_start=1
                     /transl_table=5
                     /product="cytochrome b"
                     /translation="TNLFSAIPYLGGELVIWMWGGFAVDKPTLTRFFSLHFLLPFVIA
                     ALTMVHLLFLHKTGSGNPLGFNSNFDKIRFHPYFTSKDLFGFLLMFLLLMGLSMFFPW
                     QLGDPENFIPANP"
BASE COUNT       88 a     78 c     58 g    120 t
ORIGIN      
        1 actaacctat tttctgctat cccctacttg gggggagagc tggtaatttg aatgtgggga
       61 ggcttcgcag tagataaacc cacactaacc cgattcttct ctttacactt tttattgccc
      121 tttgttattg ctgcccttac catagtccac cttttatttt tacataaaac aggcaggggt
      181 aatcccttag ggtttaatag aaactttgat aaaattcggt tccaccccta tttcacatca
      241 aaagatttat ttgggttctt attaatattt ctacttctta taggattaag gatattcttc
      301 ccctggcagc taggggatcc agaaaacttt atccctgcta accc
//
LOCUS       PMB6                     374 bp    DNA     linear   INV 11-OCT-2019
DEFINITION  Pseudodiaptomus marinus mitochondrion.
ACCESSION   PMB6
VERSION
KEYWORDS    .
SOURCE      mitochondrion Pseudodiaptomus marinus
  ORGANISM  Pseudodiaptomus marinus
            Eukaryota; Metazoa; Ecdysozoa; Arthropoda; Crustacea;
            Multicrustacea; Hexanauplia; Copepoda; Calanoida;
            Pseudodiaptomidae; Pseudodiaptomus.
REFERENCE   1  (bases 1 to 374)
  AUTHORS   Gubanova,A., Drapun,I., Garbazey,O., Krivenko,O. and Vodiasova,E.
  TITLE     Pseudodiaptomus marinus Sato, 1913 a new non-indigenous copepod in
            Sevastopol Bay
  JOURNAL   unpublished
REFERENCE   2  (bases 1 to 374)
  AUTHORS   Vodiasova,E. and Gubanova,A.
  TITLE     Direct Submission
  JOURNAL   Submitted (11-OCT-2019) Laboratory of Biodiversity and Functional
            Genomics of the World Ocean, A.O. Kovalevsky Institute of Biology
            of the Southern Seas of RAS, Nahimova 2, Sevastopol, Crimea 299011,
            Russia
COMMENT     Bankit Comment: ALT EMAIL:eavodiasova@gmail.com
            Bankit Comment: TOTAL # OF SEQS:15
            
            ##Assembly-Data-START##
            Sequencing Technology :: Sanger dideoxy sequencing
            ##Assembly-Data-END##
FEATURES             Location/Qualifiers
     source          1..374
                     /organism="Pseudodiaptomus marinus"
                     /organelle="mitochondrion"
                     /mol_type="genomic DNA"
                     /db_xref="taxon:207990"
                     /dev_stage="adult"
                     /country="Russia: The Black Sea"
                     /collection_date="18-Oct-18"
     gene            <1..>374
                     /gene="cytb"
     CDS             <1..>374
                     /gene="cytb"
                     /codon_start=1
                     /transl_table=5
                     /product="cytochrome b"
                     /translation="TNLFSAIPYLGGELVIWMWGGFAVDKPTLTRFFSLHFLLPFVIA
                     ALTMVHLLFLHKTGSGNPLGFNSNFDKIRFHPYFTSKDLFGFLLMFLLLMGLSMFFPW
                     QLGDPENFIPANPLVTPVHIQP"
BASE COUNT       97 a     91 c     62 g    124 t
ORIGIN      
        1 actaacctat tttctgctat cccctacttg gggggagagc tggtaatttg aatgtgggga
       61 ggcttcgcag tagataaacc cacactaacc cgattcttct ctttacactt tttattgccc
      121 tttgttattg ctgcccttac catagtccac cttttatttt tacataaaac aggcaggggt
      181 aatcccttag ggtttaatag aaactttgat aaaattcggt tccaccccta tttcacatca
      241 aaagatttat ttgggttctt attaatattt ctacttctta taggattaag gatattcttc
      301 ccctggcagc taggggatcc agaaaacttt atccctgcaa accccctagt aacccctgta
      361 cacatccagc ccga
//
LOCUS       PMB7                     374 bp    DNA     linear   INV 11-OCT-2019
DEFINITION  Pseudodiaptomus marinus mitochondrion.
ACCESSION   PMB7
VERSION
KEYWORDS    .
SOURCE      mitochondrion Pseudodiaptomus marinus
  ORGANISM  Pseudodiaptomus marinus
            Eukaryota; Metazoa; Ecdysozoa; Arthropoda; Crustacea;
            Multicrustacea; Hexanauplia; Copepoda; Calanoida;
            Pseudodiaptomidae; Pseudodiaptomus.
REFERENCE   1  (bases 1 to 374)
  AUTHORS   Gubanova,A., Drapun,I., Garbazey,O., Krivenko,O. and Vodiasova,E.
  TITLE     Pseudodiaptomus marinus Sato, 1913 a new non-indigenous copepod in
            Sevastopol Bay
  JOURNAL   unpublished
REFERENCE   2  (bases 1 to 374)
  AUTHORS   Vodiasova,E. and Gubanova,A.
  TITLE     Direct Submission
  JOURNAL   Submitted (11-OCT-2019) Laboratory of Biodiversity and Functional
            Genomics of the World Ocean, A.O. Kovalevsky Institute of Biology
            of the Southern Seas of RAS, Nahimova 2, Sevastopol, Crimea 299011,
            Russia
COMMENT     Bankit Comment: ALT EMAIL:eavodiasova@gmail.com
            Bankit Comment: TOTAL # OF SEQS:15
            
            ##Assembly-Data-START##
            Sequencing Technology :: Sanger dideoxy sequencing
            ##Assembly-Data-END##
FEATURES             Location/Qualifiers
     source          1..374
                     /organism="Pseudodiaptomus marinus"
                     /organelle="mitochondrion"
                     /mol_type="genomic DNA"
                     /db_xref="taxon:207990"
                     /dev_stage="adult"
                     /country="Russia: The Black Sea"
                     /collection_date="18-Oct-18"
     gene            <1..>374
                     /gene="cytb"
     CDS             <1..>374
                     /gene="cytb"
                     /codon_start=1
                     /transl_table=5
                     /product="cytochrome b"
                     /translation="TNLFSAIPYLGGELVIWMWGGFAVDKPTLTRFFSLHFLLPFVIA
                     ALTMVHLLFLHKTGSGNPLGFNSNFDKIRFHPYFTSKDLFGFLLMFLLLMGLSMFFPW
                     QLGDPENFIPANPLVTPVHIQP"
BASE COUNT       96 a     91 c     62 g    125 t
ORIGIN      
        1 actaacctat tttctgctat cccctacttg gggggagagc tggtaatttg aatgtgggga
       61 ggcttcgcag tagataaacc cacactaacc cgattcttct ctttacactt tttattgccc
      121 tttgttattg ctgcccttac catagtccac cttttatttt tacataaaac aggcaggggt
      181 aatcccttag ggtttaatag aaactttgat aaaattcggt tccaccccta tttcacatca
      241 aaagatttat ttgggttctt attaatattt ctacttctta taggattaag gatattcttc
      301 ccctggcagc taggggatcc agaaaacttt atccctgcta accccctagt aacccctgta
      361 cacatccagc ccga
//
LOCUS       PMB8                     374 bp    DNA     linear   INV 11-OCT-2019
DEFINITION  Pseudodiaptomus marinus mitochondrion.
ACCESSION   PMB8
VERSION
KEYWORDS    .
SOURCE      mitochondrion Pseudodiaptomus marinus
  ORGANISM  Pseudodiaptomus marinus
            Eukaryota; Metazoa; Ecdysozoa; Arthropoda; Crustacea;
            Multicrustacea; Hexanauplia; Copepoda; Calanoida;
            Pseudodiaptomidae; Pseudodiaptomus.
REFERENCE   1  (bases 1 to 374)
  AUTHORS   Gubanova,A., Drapun,I., Garbazey,O., Krivenko,O. and Vodiasova,E.
  TITLE     Pseudodiaptomus marinus Sato, 1913 a new non-indigenous copepod in
            Sevastopol Bay
  JOURNAL   unpublished
REFERENCE   2  (bases 1 to 374)
  AUTHORS   Vodiasova,E. and Gubanova,A.
  TITLE     Direct Submission
  JOURNAL   Submitted (11-OCT-2019) Laboratory of Biodiversity and Functional
            Genomics of the World Ocean, A.O. Kovalevsky Institute of Biology
            of the Southern Seas of RAS, Nahimova 2, Sevastopol, Crimea 299011,
            Russia
COMMENT     Bankit Comment: ALT EMAIL:eavodiasova@gmail.com
            Bankit Comment: TOTAL # OF SEQS:15
            
            ##Assembly-Data-START##
            Sequencing Technology :: Sanger dideoxy sequencing
            ##Assembly-Data-END##
FEATURES             Location/Qualifiers
     source          1..374
                     /organism="Pseudodiaptomus marinus"
                     /organelle="mitochondrion"
                     /mol_type="genomic DNA"
                     /db_xref="taxon:207990"
                     /dev_stage="adult"
                     /country="Russia: The Black Sea"
                     /collection_date="18-Oct-18"
     gene            <1..>374
                     /gene="cytb"
     CDS             <1..>374
                     /gene="cytb"
                     /codon_start=1
                     /transl_table=5
                     /product="cytochrome b"
                     /translation="TNLFSAIPYLGGELVIWMWGGFAVDKPTLTRFFSLHFLLPFVIA
                     ALTMVHLLFLHKTGSGNPLGFNSNFDKIRFHPYFTSKDLFGFLLMFLLLMGLSMFFPW
                     QLGDPENFIPANPLVTPVHIQP"
BASE COUNT       98 a     91 c     61 g    124 t
ORIGIN      
        1 actaacctat tttctgctat cccctacttg gggggagagc tggtaatttg aatgtgggga
       61 ggcttcgcag tagataaacc cacactaacc cgattcttct ctttacactt tttattgccc
      121 tttgttattg ctgcccttac catagtccac cttttatttt tacataaaac aggcaggggt
      181 aatcccttag gatttaatag aaactttgat aaaattcggt tccaccccta tttcacatca
      241 aaagatttat ttgggttctt attaatattt ctacttctta taggattaag gatattcttc
      301 ccctggcagc taggggatcc agaaaacttt atccctgcaa accccctagt aacccctgta
      361 cacatccagc ccga
//
LOCUS       PMB9                     374 bp    DNA     linear   INV 11-OCT-2019
DEFINITION  Pseudodiaptomus marinus mitochondrion.
ACCESSION   PMB9
VERSION
KEYWORDS    .
SOURCE      mitochondrion Pseudodiaptomus marinus
  ORGANISM  Pseudodiaptomus marinus
            Eukaryota; Metazoa; Ecdysozoa; Arthropoda; Crustacea;
            Multicrustacea; Hexanauplia; Copepoda; Calanoida;
            Pseudodiaptomidae; Pseudodiaptomus.
REFERENCE   1  (bases 1 to 374)
  AUTHORS   Gubanova,A., Drapun,I., Garbazey,O., Krivenko,O. and Vodiasova,E.
  TITLE     Pseudodiaptomus marinus Sato, 1913 a new non-indigenous copepod in
            Sevastopol Bay
  JOURNAL   unpublished
REFERENCE   2  (bases 1 to 374)
  AUTHORS   Vodiasova,E. and Gubanova,A.
  TITLE     Direct Submission
  JOURNAL   Submitted (11-OCT-2019) Laboratory of Biodiversity and Functional
            Genomics of the World Ocean, A.O. Kovalevsky Institute of Biology
            of the Southern Seas of RAS, Nahimova 2, Sevastopol, Crimea 299011,
            Russia
COMMENT     Bankit Comment: ALT EMAIL:eavodiasova@gmail.com
            Bankit Comment: TOTAL # OF SEQS:15
            
            ##Assembly-Data-START##
            Sequencing Technology :: Sanger dideoxy sequencing
            ##Assembly-Data-END##
FEATURES             Location/Qualifiers
     source          1..374
                     /organism="Pseudodiaptomus marinus"
                     /organelle="mitochondrion"
                     /mol_type="genomic DNA"
                     /db_xref="taxon:207990"
                     /dev_stage="adult"
                     /country="Russia: The Black Sea"
                     /collection_date="18-Oct-18"
     gene            <1..>374
                     /gene="cytb"
     CDS             <1..>374
                     /gene="cytb"
                     /codon_start=1
                     /transl_table=5
                     /product="cytochrome b"
                     /translation="TNLFSAIPYLGGELVIWMWGGFAVDKPTLTRFFSLHFLLPFVIA
                     ALTMVHLLFLHKTGSGNPLGFNSNFDKIRFHPYFTSKDLFGFLLMFLLLMGLSMFFPW
                     QLGDPENFIPANPLVTPVHIQP"
BASE COUNT       96 a     91 c     62 g    125 t
ORIGIN      
        1 actaacctat tttctgctat cccctacttg gggggagagc tggtaatttg aatgtgggga
       61 ggcttcgcag tagataaacc cacactaacc cgattcttct ctttacactt tttattgccc
      121 tttgttattg ctgcccttac catagtccac cttttatttt tacataaaac aggcaggggt
      181 aatcccttag ggtttaatag aaactttgat aaaattcggt tccaccccta tttcacatca
      241 aaagatttat ttgggttctt attaatattt ctacttctta taggattaag gatattcttc
      301 ccctggcagc taggggatcc agaaaacttt atccctgcta accccctagt aacccctgta
      361 cacatccagc ccga
//
LOCUS       PMB10                    374 bp    DNA     linear   INV 11-OCT-2019
DEFINITION  Pseudodiaptomus marinus mitochondrion.
ACCESSION   PMB10
VERSION
KEYWORDS    .
SOURCE      mitochondrion Pseudodiaptomus marinus
  ORGANISM  Pseudodiaptomus marinus
            Eukaryota; Metazoa; Ecdysozoa; Arthropoda; Crustacea;
            Multicrustacea; Hexanauplia; Copepoda; Calanoida;
            Pseudodiaptomidae; Pseudodiaptomus.
REFERENCE   1  (bases 1 to 374)
  AUTHORS   Gubanova,A., Drapun,I., Garbazey,O., Krivenko,O. and Vodiasova,E.
  TITLE     Pseudodiaptomus marinus Sato, 1913 a new non-indigenous copepod in
            Sevastopol Bay
  JOURNAL   unpublished
REFERENCE   2  (bases 1 to 374)
  AUTHORS   Vodiasova,E. and Gubanova,A.
  TITLE     Direct Submission
  JOURNAL   Submitted (11-OCT-2019) Laboratory of Biodiversity and Functional
            Genomics of the World Ocean, A.O. Kovalevsky Institute of Biology
            of the Southern Seas of RAS, Nahimova 2, Sevastopol, Crimea 299011,
            Russia
COMMENT     Bankit Comment: ALT EMAIL:eavodiasova@gmail.com
            Bankit Comment: TOTAL # OF SEQS:15
            
            ##Assembly-Data-START##
            Sequencing Technology :: Sanger dideoxy sequencing
            ##Assembly-Data-END##
FEATURES             Location/Qualifiers
     source          1..374
                     /organism="Pseudodiaptomus marinus"
                     /organelle="mitochondrion"
                     /mol_type="genomic DNA"
                     /db_xref="taxon:207990"
                     /dev_stage="adult"
                     /country="Russia: The Black Sea"
                     /collection_date="18-Oct-18"
     gene            <1..>374
                     /gene="cytb"
     CDS             <1..>374
                     /gene="cytb"
                     /codon_start=1
                     /transl_table=5
                     /product="cytochrome b"
                     /translation="TNLFSAIPYLGGELVIWMWGGFAVDKPTLTRFFSLHFLLPFVIA
                     ALTMVHLLFLHKTGSGNPLGFNSNFDKIRFHPYFTSKDLFGFLLMFLLLMGLSMFFPW
                     QLGDPENFIPANPLVTPVHIQP"
BASE COUNT       97 a     91 c     62 g    124 t
ORIGIN      
        1 actaacctat tttctgctat cccctacttg gggggagagc tggtaatttg aatgtgggga
       61 ggcttcgcag tagataaacc cacactaacc cgattcttct ctttacactt tttattgccc
      121 tttgttattg ctgcccttac catagtccac cttttatttt tacataaaac aggcaggggt
      181 aatcccttag ggtttaatag aaactttgat aaaattcggt tccaccccta tttcacatca
      241 aaagatttat ttgggttctt attaatattt ctacttctta taggattaag gatattcttc
      301 ccctggcagc taggggatcc agaaaacttt atccctgcaa accccctagt aacccctgta
      361 cacatccagc ccga
//
LOCUS       PMB11                    374 bp    DNA     linear   INV 11-OCT-2019
DEFINITION  Pseudodiaptomus marinus mitochondrion.
ACCESSION   PMB11
VERSION
KEYWORDS    .
SOURCE      mitochondrion Pseudodiaptomus marinus
  ORGANISM  Pseudodiaptomus marinus
            Eukaryota; Metazoa; Ecdysozoa; Arthropoda; Crustacea;
            Multicrustacea; Hexanauplia; Copepoda; Calanoida;
            Pseudodiaptomidae; Pseudodiaptomus.
REFERENCE   1  (bases 1 to 374)
  AUTHORS   Gubanova,A., Drapun,I., Garbazey,O., Krivenko,O. and Vodiasova,E.
  TITLE     Pseudodiaptomus marinus Sato, 1913 a new non-indigenous copepod in
            Sevastopol Bay
  JOURNAL   unpublished
REFERENCE   2  (bases 1 to 374)
  AUTHORS   Vodiasova,E. and Gubanova,A.
  TITLE     Direct Submission
  JOURNAL   Submitted (11-OCT-2019) Laboratory of Biodiversity and Functional
            Genomics of the World Ocean, A.O. Kovalevsky Institute of Biology
            of the Southern Seas of RAS, Nahimova 2, Sevastopol, Crimea 299011,
            Russia
COMMENT     Bankit Comment: ALT EMAIL:eavodiasova@gmail.com
            Bankit Comment: TOTAL # OF SEQS:15
            
            ##Assembly-Data-START##
            Sequencing Technology :: Sanger dideoxy sequencing
            ##Assembly-Data-END##
FEATURES             Location/Qualifiers
     source          1..374
                     /organism="Pseudodiaptomus marinus"
                     /organelle="mitochondrion"
                     /mol_type="genomic DNA"
                     /db_xref="taxon:207990"
                     /dev_stage="adult"
                     /country="Russia: The Black Sea"
                     /collection_date="18-Oct-18"
     gene            <1..>374
                     /gene="cytb"
     CDS             <1..>374
                     /gene="cytb"
                     /codon_start=1
                     /transl_table=5
                     /product="cytochrome b"
                     /translation="TNLFSAIPYLGGELVIWMWGGFAVDKPTLTRFFSLHFLLPFVIA
                     ALTMVHLLFLHKTGSGNPLGFNSNFDKIRFHPYFTSKDLFGFLLMFLLLMGLSMFFPW
                     QLGDPENFIPANPLVTPVHIQP"
BASE COUNT       97 a     91 c     62 g    124 t
ORIGIN      
        1 actaacctat tttctgctat cccctacttg gggggagagc tggtaatttg aatgtgggga
       61 ggcttcgcag tagataaacc cacactaacc cgattcttct ctttacactt tttattgccc
      121 tttgttattg ctgcccttac catagtccac cttttatttt tacataaaac aggcaggggt
      181 aatcccttag ggtttaatag aaactttgat aaaattcggt tccaccccta tttcacatca
      241 aaagatttat ttgggttctt attaatattt ctacttctta taggattaag gatattcttc
      301 ccctggcagc taggggatcc agaaaacttt atccctgcaa accccctagt aacccctgta
      361 cacatccagc ccga
//
LOCUS       PMB12                    374 bp    DNA     linear   INV 11-OCT-2019
DEFINITION  Pseudodiaptomus marinus mitochondrion.
ACCESSION   PMB12
VERSION
KEYWORDS    .
SOURCE      mitochondrion Pseudodiaptomus marinus
  ORGANISM  Pseudodiaptomus marinus
            Eukaryota; Metazoa; Ecdysozoa; Arthropoda; Crustacea;
            Multicrustacea; Hexanauplia; Copepoda; Calanoida;
            Pseudodiaptomidae; Pseudodiaptomus.
REFERENCE   1  (bases 1 to 374)
  AUTHORS   Gubanova,A., Drapun,I., Garbazey,O., Krivenko,O. and Vodiasova,E.
  TITLE     Pseudodiaptomus marinus Sato, 1913 a new non-indigenous copepod in
            Sevastopol Bay
  JOURNAL   unpublished
REFERENCE   2  (bases 1 to 374)
  AUTHORS   Vodiasova,E. and Gubanova,A.
  TITLE     Direct Submission
  JOURNAL   Submitted (11-OCT-2019) Laboratory of Biodiversity and Functional
            Genomics of the World Ocean, A.O. Kovalevsky Institute of Biology
            of the Southern Seas of RAS, Nahimova 2, Sevastopol, Crimea 299011,
            Russia
COMMENT     Bankit Comment: ALT EMAIL:eavodiasova@gmail.com
            Bankit Comment: TOTAL # OF SEQS:15
            
            ##Assembly-Data-START##
            Sequencing Technology :: Sanger dideoxy sequencing
            ##Assembly-Data-END##
FEATURES             Location/Qualifiers
     source          1..374
                     /organism="Pseudodiaptomus marinus"
                     /organelle="mitochondrion"
                     /mol_type="genomic DNA"
                     /db_xref="taxon:207990"
                     /dev_stage="adult"
                     /country="Russia: The Black Sea"
                     /collection_date="18-Oct-18"
     gene            <1..>374
                     /gene="cytb"
     CDS             <1..>374
                     /gene="cytb"
                     /codon_start=1
                     /transl_table=5
                     /product="cytochrome b"
                     /translation="TNLFSAIPYLGGELVIWMWGGFAVDKPTLTRFFSLHFLLPFVIA
                     ALTMVHLLFLHKTGSGNPLGFNSNFDKIRFHPYFTSKDLFGFLLMFLLLMGLSMFFPW
                     QLGDPENFIPANPLVTPVHIQP"
BASE COUNT       96 a     91 c     62 g    125 t
ORIGIN      
        1 actaacctat tttctgctat cccctacttg gggggagagc tggtaatttg aatgtgggga
       61 ggcttcgcag tagataaacc cacactaacc cgattcttct ctttacactt tttattgccc
      121 tttgttattg ctgcccttac catagtccac cttttatttt tacataaaac aggcaggggt
      181 aatcccttag ggtttaatag aaactttgat aaaattcggt tccaccccta tttcacatca
      241 aaagatttat ttgggttctt attaatattt ctacttctta taggattaag gatattcttc
      301 ccctggcagc taggggatcc agaaaacttt atccctgcta accccctagt aacccctgta
      361 cacatccagc ccga
//
LOCUS       PMB13                    374 bp    DNA     linear   INV 11-OCT-2019
DEFINITION  Pseudodiaptomus marinus mitochondrion.
ACCESSION   PMB13
VERSION
KEYWORDS    .
SOURCE      mitochondrion Pseudodiaptomus marinus
  ORGANISM  Pseudodiaptomus marinus
            Eukaryota; Metazoa; Ecdysozoa; Arthropoda; Crustacea;
            Multicrustacea; Hexanauplia; Copepoda; Calanoida;
            Pseudodiaptomidae; Pseudodiaptomus.
REFERENCE   1  (bases 1 to 374)
  AUTHORS   Gubanova,A., Drapun,I., Garbazey,O., Krivenko,O. and Vodiasova,E.
  TITLE     Pseudodiaptomus marinus Sato, 1913 a new non-indigenous copepod in
            Sevastopol Bay
  JOURNAL   unpublished
REFERENCE   2  (bases 1 to 374)
  AUTHORS   Vodiasova,E. and Gubanova,A.
  TITLE     Direct Submission
  JOURNAL   Submitted (11-OCT-2019) Laboratory of Biodiversity and Functional
            Genomics of the World Ocean, A.O. Kovalevsky Institute of Biology
            of the Southern Seas of RAS, Nahimova 2, Sevastopol, Crimea 299011,
            Russia
COMMENT     Bankit Comment: ALT EMAIL:eavodiasova@gmail.com
            Bankit Comment: TOTAL # OF SEQS:15
            
            ##Assembly-Data-START##
            Sequencing Technology :: Sanger dideoxy sequencing
            ##Assembly-Data-END##
FEATURES             Location/Qualifiers
     source          1..374
                     /organism="Pseudodiaptomus marinus"
                     /organelle="mitochondrion"
                     /mol_type="genomic DNA"
                     /db_xref="taxon:207990"
                     /dev_stage="adult"
                     /country="Russia: The Black Sea"
                     /collection_date="18-Oct-18"
     gene            <1..>374
                     /gene="cytb"
     CDS             <1..>374
                     /gene="cytb"
                     /codon_start=1
                     /transl_table=5
                     /product="cytochrome b"
                     /translation="TNLFSAIPYLGGELVIWMWGGFAVDKPTLTRFFSLHFLLPFVIA
                     ALTMVHLLFLHKTGSGNPLGFNSNFDKIRFHPYFTSKDLFGFLLMFLLLMGLSMFFPW
                     QLGDPENFIPANPLVTPVHIQP"
BASE COUNT       96 a     91 c     62 g    125 t
ORIGIN      
        1 actaacctat tttctgctat cccctacttg gggggagagc tggtaatttg aatgtgggga
       61 ggcttcgcag tagataaacc cacactaacc cgattcttct ctttacactt tttattgccc
      121 tttgttattg ctgcccttac catagtccac cttttatttt tacataaaac aggcaggggt
      181 aatcccttag ggtttaatag aaactttgat aaaattcggt tccaccccta tttcacatca
      241 aaagatttat ttgggttctt attaatattt ctacttctta taggattaag gatattcttc
      301 ccctggcagc taggggatcc agaaaacttt atccctgcta accccctagt aacccctgta
      361 cacatccagc ccga
//
LOCUS       PMB14                    374 bp    DNA     linear   INV 11-OCT-2019
DEFINITION  Pseudodiaptomus marinus mitochondrion.
ACCESSION   PMB14
VERSION
KEYWORDS    .
SOURCE      mitochondrion Pseudodiaptomus marinus
  ORGANISM  Pseudodiaptomus marinus
            Eukaryota; Metazoa; Ecdysozoa; Arthropoda; Crustacea;
            Multicrustacea; Hexanauplia; Copepoda; Calanoida;
            Pseudodiaptomidae; Pseudodiaptomus.
REFERENCE   1  (bases 1 to 374)
  AUTHORS   Gubanova,A., Drapun,I., Garbazey,O., Krivenko,O. and Vodiasova,E.
  TITLE     Pseudodiaptomus marinus Sato, 1913 a new non-indigenous copepod in
            Sevastopol Bay
  JOURNAL   unpublished
REFERENCE   2  (bases 1 to 374)
  AUTHORS   Vodiasova,E. and Gubanova,A.
  TITLE     Direct Submission
  JOURNAL   Submitted (11-OCT-2019) Laboratory of Biodiversity and Functional
            Genomics of the World Ocean, A.O. Kovalevsky Institute of Biology
            of the Southern Seas of RAS, Nahimova 2, Sevastopol, Crimea 299011,
            Russia
COMMENT     Bankit Comment: ALT EMAIL:eavodiasova@gmail.com
            Bankit Comment: TOTAL # OF SEQS:15
            
            ##Assembly-Data-START##
            Sequencing Technology :: Sanger dideoxy sequencing
            ##Assembly-Data-END##
FEATURES             Location/Qualifiers
     source          1..374
                     /organism="Pseudodiaptomus marinus"
                     /organelle="mitochondrion"
                     /mol_type="genomic DNA"
                     /db_xref="taxon:207990"
                     /dev_stage="adult"
                     /country="Russia: The Black Sea"
                     /collection_date="18-Oct-18"
     gene            <1..>374
                     /gene="cytb"
     CDS             <1..>374
                     /gene="cytb"
                     /codon_start=1
                     /transl_table=5
                     /product="cytochrome b"
                     /translation="TNLFSAIPYLGGELVIWMWGGFAVDKPTLTRFFSLHFLLPFVIA
                     ALTMVHLLFLHKTGSGNPLGFNSNFDKIRFHPYFTSKDLFGFLLMFLLLMGLSMFFPW
                     QLGDPENFIPANPLVTPVHIQP"
BASE COUNT       96 a     91 c     62 g    125 t
ORIGIN      
        1 actaacctat tttctgctat cccctacttg gggggagagc tggtaatttg aatgtgggga
       61 ggcttcgcag tagataaacc cacactaacc cgattcttct ctttacactt tttattgccc
      121 tttgttattg ctgcccttac catagtccac cttttatttt tacataaaac aggcaggggt
      181 aatcccttag ggtttaatag aaactttgat aaaattcggt tccaccccta tttcacatca
      241 aaagatttat ttgggttctt attaatattt ctacttctta taggattaag gatattcttc
      301 ccctggcagc taggggatcc agaaaacttt atccctgcta accccctagt aacccctgta
      361 cacatccagc ccga
//
LOCUS       PMB15                    374 bp    DNA     linear   INV 11-OCT-2019
DEFINITION  Pseudodiaptomus marinus mitochondrion.
ACCESSION   PMB15
VERSION
KEYWORDS    .
SOURCE      mitochondrion Pseudodiaptomus marinus
  ORGANISM  Pseudodiaptomus marinus
            Eukaryota; Metazoa; Ecdysozoa; Arthropoda; Crustacea;
            Multicrustacea; Hexanauplia; Copepoda; Calanoida;
            Pseudodiaptomidae; Pseudodiaptomus.
REFERENCE   1  (bases 1 to 374)
  AUTHORS   Gubanova,A., Drapun,I., Garbazey,O., Krivenko,O. and Vodiasova,E.
  TITLE     Pseudodiaptomus marinus Sato, 1913 a new non-indigenous copepod in
            Sevastopol Bay
  JOURNAL   unpublished
REFERENCE   2  (bases 1 to 374)
  AUTHORS   Vodiasova,E. and Gubanova,A.
  TITLE     Direct Submission
  JOURNAL   Submitted (11-OCT-2019) Laboratory of Biodiversity and Functional
            Genomics of the World Ocean, A.O. Kovalevsky Institute of Biology
            of the Southern Seas of RAS, Nahimova 2, Sevastopol, Crimea 299011,
            Russia
COMMENT     Bankit Comment: ALT EMAIL:eavodiasova@gmail.com
            Bankit Comment: TOTAL # OF SEQS:15
            
            ##Assembly-Data-START##
            Sequencing Technology :: Sanger dideoxy sequencing
            ##Assembly-Data-END##
FEATURES             Location/Qualifiers
     source          1..374
                     /organism="Pseudodiaptomus marinus"
                     /organelle="mitochondrion"
                     /mol_type="genomic DNA"
                     /db_xref="taxon:207990"
                     /dev_stage="adult"
                     /country="Russia: The Black Sea"
                     /collection_date="18-Oct-18"
     gene            <1..>374
                     /gene="cytb"
     CDS             <1..>374
                     /gene="cytb"
                     /codon_start=1
                     /transl_table=5
                     /product="cytochrome b"
                     /translation="TNLFSAIPYLGGELVIWMWGGFAVDKPTLTRFFSLHFLLPFVIA
                     ALTMVHLLFLHKTGSGNPLGFNSNFDKIRFHPYFTSKDLFGFLLMFLLLMGLSMFFPW
                     QLGDPENFIPANPLVTPVHIQP"
BASE COUNT       96 a     91 c     62 g    125 t
ORIGIN      
        1 actaacctat tttctgctat cccctacttg gggggagagc tggtaatttg aatgtgggga
       61 ggcttcgcag tagataaacc cacactaacc cgattcttct ctttacactt tttattgccc
      121 tttgttattg ctgcccttac catagtccac cttttatttt tacataaaac aggcaggggt
      181 aatcccttag ggtttaatag aaactttgat aaaattcggt tccaccccta tttcacatca
      241 aaagatttat ttgggttctt attaatattt ctacttctta taggattaag gatattcttc
      301 ccctggcagc taggggatcc agaaaacttt atccctgcta accccctagt aacccctgta
      361 cacatccagc ccga
//
LOCUS       PMB16                    374 bp    DNA     linear   INV 11-OCT-2019
DEFINITION  Pseudodiaptomus marinus mitochondrion.
ACCESSION   PMB16
VERSION
KEYWORDS    .
SOURCE      mitochondrion Pseudodiaptomus marinus
  ORGANISM  Pseudodiaptomus marinus
            Eukaryota; Metazoa; Ecdysozoa; Arthropoda; Crustacea;
            Multicrustacea; Hexanauplia; Copepoda; Calanoida;
            Pseudodiaptomidae; Pseudodiaptomus.
REFERENCE   1  (bases 1 to 374)
  AUTHORS   Gubanova,A., Drapun,I., Garbazey,O., Krivenko,O. and Vodiasova,E.
  TITLE     Pseudodiaptomus marinus Sato, 1913 a new non-indigenous copepod in
            Sevastopol Bay
  JOURNAL   unpublished
REFERENCE   2  (bases 1 to 374)
  AUTHORS   Vodiasova,E. and Gubanova,A.
  TITLE     Direct Submission
  JOURNAL   Submitted (11-OCT-2019) Laboratory of Biodiversity and Functional
            Genomics of the World Ocean, A.O. Kovalevsky Institute of Biology
            of the Southern Seas of RAS, Nahimova 2, Sevastopol, Crimea 299011,
            Russia
COMMENT     Bankit Comment: ALT EMAIL:eavodiasova@gmail.com
            Bankit Comment: TOTAL # OF SEQS:15
            
            ##Assembly-Data-START##
            Sequencing Technology :: Sanger dideoxy sequencing
            ##Assembly-Data-END##
FEATURES             Location/Qualifiers
     source          1..374
                     /organism="Pseudodiaptomus marinus"
                     /organelle="mitochondrion"
                     /mol_type="genomic DNA"
                     /db_xref="taxon:207990"
                     /dev_stage="adult"
                     /country="Russia: The Black Sea"
                     /collection_date="18-Oct-18"
     gene            <1..>374
                     /gene="cytb"
     CDS             <1..>374
                     /gene="cytb"
                     /codon_start=1
                     /transl_table=5
                     /product="cytochrome b"
                     /translation="TNLFSAIPYLGGELVIWMWGGFAVDKPTLTRFFSLHFLLPFVIA
                     ALTMVHLLFLHKTGSGNPLGFNSNFDKIRFHPYFTSKDLFGFLLMFLLLMGLSMFFPW
                     QLGDPENFIPANPLVTPVHIQP"
BASE COUNT       98 a     91 c     61 g    124 t
ORIGIN      
        1 actaacctat tttctgctat cccctacttg gggggagagc tggtaatttg aatgtgggga
       61 ggcttcgcag tagataaacc cacactaacc cgattcttct ctttacactt tttattgccc
      121 tttgttattg ctgcccttac catagtccac cttttatttt tacataaaac aggcaggggt
      181 aatcccttag gatttaatag aaactttgat aaaattcggt tccaccccta tttcacatca
      241 aaagatttat ttgggttctt attaatattt ctacttctta taggattaag gatattcttc
      301 ccctggcagc taggggatcc agaaaacttt atccctgcaa accccctagt aacccctgta
      361 cacatccagc ccga
//
